# Supplementary material for: Disentangling bacterial invasiveness from lethality in an experimental host‐pathogen system
Source: Mol Syst Biol. 2019 Jun 11;15(6):e8707. doi: 10.15252/msb.20188707 (PMC6558951; doi:10.15252/msb.20188707)
Supplement: Supplementary file 6 — Source Data for Figure 1 [file MSB-15-e8707-s005.zip]

Archive with 8 entries (5 files):
- Source_Data_for_Figure_1/
- Source_Data_for_Figure_1/.Rhistory
- Source_Data_for_Figure_1/source.Rmd
- __MACOSX/
- __MACOSX/._Source_Data_for_Figure_1
- __MACOSX/Source_Data_for_Figure_1/
- __MACOSX/Source_Data_for_Figure_1/._.Rhistory
- __MACOSX/Source_Data_for_Figure_1/._source.Rmd
