# Supplementary material for: Disentangling bacterial invasiveness from lethality in an experimental host‐pathogen system
Source: Mol Syst Biol. 2019 Jun 11;15(6):e8707. doi: 10.15252/msb.20188707 (PMC6558951; doi:10.15252/msb.20188707)
Supplement: Supplementary file 7 — Source Data for Figure 2 [file MSB-15-e8707-s006.zip › Source_Data_for_Figure_2/source.Rmd]

---
title: Statistical analysis for *Experimental host-pathogen system reveals fundamental attributes of virulence*
author: "Tommaso Biancalani and Jeff Gore"
output:
  pdf_document: default
  html_notebook: default
---

Clear environment and set working directories.

```{r}
rm(list=ls())
wd1 <- './exp1/'
wd2 <- './exp2/'
```

# Linear fit for lethalities $\delta$ in survival curves in Fig. 1-A and Fig. S1

Load file lists of each experimental condition.

```{r}
paA = list.files(path=wd2, pattern="paA[[:alpha:]]")
paB = list.files(path=wd2, pattern="paB[[:alpha:]]")
paC = list.files(path=wd2, pattern="paC[[:alpha:]]")
smA = list.files(path=wd2, pattern="smA[[:alpha:]]")
smB = list.files(path=wd2, pattern="smB[[:alpha:]]")
smC = list.files(path=wd2, pattern="smC[[:alpha:]]")
seA = list.files(path=wd2, pattern="seA[[:alpha:]]")
seB = list.files(path=wd2, pattern="seB[[:alpha:]]")
seC = list.files(path=wd2, pattern="seC[[:alpha:]]")
```

Load data from CSV files.

```{r}
read_csv_list <- function(wd, csv_files) {
  # Read list of CSV files and return list of corresponding dataframes
  dfs <- list()
  for (csv_file in csv_files) {
    csv_file = paste(wd, csv_file, sep = "")
    df <- read.csv(csv_file)
    dfs <- c(dfs, list(df))
  }
  return(dfs)
}

PaA_dfs = read_csv_list(wd2, paA)
PaB_dfs = read_csv_list(wd2, paB)
PaC_dfs = read_csv_list(wd2, paC)

SmA_dfs = read_csv_list(wd2, smA)
SmB_dfs = read_csv_list(wd2, smB)
SmC_dfs = read_csv_list(wd2, smC)

SeA_dfs = read_csv_list(wd2, seA)
SeB_dfs = read_csv_list(wd2, seB)
SeC_dfs = read_csv_list(wd2, seC)
```

Normalize survival curves to get fraction of worms surviving on y-axis.

```{r}
normalize_survival_curves <- function (dfs) {
  # Take list of survival curves and return normalized list of survival curves
  
  norm_dfs <- list()
  for (df in dfs) {
    n_worms = df[[1, 2]]
    df[[2]] = df[[2]] / n_worms
    norm_dfs <- c(norm_dfs, list(df))
  }  
  return(norm_dfs)
}

PaA_dfs = normalize_survival_curves(PaA_dfs)
PaB_dfs = normalize_survival_curves(PaB_dfs)
PaC_dfs = normalize_survival_curves(PaC_dfs)

SmA_dfs = normalize_survival_curves(SmA_dfs)
SmB_dfs = normalize_survival_curves(SmB_dfs)
SmC_dfs = normalize_survival_curves(SmC_dfs)

SeA_dfs = normalize_survival_curves(SeA_dfs)
SeB_dfs = normalize_survival_curves(SeB_dfs)
SeC_dfs = normalize_survival_curves(SeC_dfs)

```

Display mean survival curve to detect invasion time (vertical bar), which is used to determine the fitting region.

```{r}
display_mean_surv_curve <- function (dfs, title_text, num_pts) {
  # Display mean surv. curve averaged iover list of dataframes `dfs`
  # Set figure title to `title_text`
  # Draw vertical line on plot to separate last `num_pts`
  # Return `num_pts`
  
  ## Get mean survival curve
  w_rows <- list()
  for (df in dfs) {
    w_rows <- as.double(c(w_rows, df[[2]]))
  }
  row_matrix <- matrix(w_rows, nrow = length(dfs), byrow = TRUE)
  mean_sc <- colMeans(row_matrix)
  
  ## Plot
  times <- dfs[[1]][[1]]
  xlab <- 'Time (hr)'
  ylab <- 'Fraction of worms surviving'
  plot(times, mean_sc, log = 'y', type = 'b', main = title_text, xlab = xlab, ylab = ylab)
  
  ## Draw vertical line
  threshold_time <- rev(times)[[num_pts]]
  abline(v=threshold_time)
  
  return(num_pts)
}
```

For *P. aeruginosa*:

```{r}
PaA_npts <- display_mean_surv_curve(PaA_dfs, 'Pa 48h', 3)
PaB_npts <- display_mean_surv_curve(PaB_dfs, 'Pa 24h', 4)
PaC_npts <- display_mean_surv_curve(PaC_dfs, 'Pa 4h', 4)
```

For *S. marcescens*:

```{r}
SmA_npts <- display_mean_surv_curve(SmA_dfs, 'Sm 48h', 3)
SmB_npts <- display_mean_surv_curve(SmB_dfs, 'Sm 24h', 3)
SmC_npts <- display_mean_surv_curve(SmC_dfs, 'Sm 4h', 3)
```

For *S. enterica*:

```{r}
SeA_npts <- display_mean_surv_curve(SeA_dfs, 'Se 48h', 3)
SeB_npts <- display_mean_surv_curve(SeB_dfs, 'Se 24h', 3)
SeC_npts <- display_mean_surv_curve(SeC_dfs, 'Se 4h', 3)
```

Fit lethality to each survival curve using a linear model. The fitting region is determined by the invasion times from the mean survival curves.

```{r}
find_models <- function (dfs, num_pts) {
  # Take last `num_pts` from each df from `dfs, 
  # Compute log of y and perfom linear fit.
  # return fitted models
  models <- list()
  for (df in dfs) {
    
    ## Convert to semi-log
    last_pts = tail(df, num_pts)
    t <- last_pts[[1]]
    w <- log(last_pts[[2]])
    
    ## Purge non-valid values
    mask <- is.finite(w)
    w <- w[mask]  
    t <- t[mask]
    
    ## Linear fit
    model <- lm(w ~ t)
    models <- c(models, list(model))
  }
  return(models)
}

PaA_models = find_models(PaA_dfs, PaA_npts)
PaB_models = find_models(PaB_dfs, PaB_npts)
PaC_models = find_models(PaC_dfs, PaC_npts)

SmA_models = find_models(SmA_dfs, SmA_npts)
SmB_models = find_models(SmB_dfs, SmB_npts)
SmC_models = find_models(SmC_dfs, SmC_npts)

SeA_models = find_models(SeA_dfs, SeA_npts)
SeB_models = find_models(SeB_dfs, SeB_npts)
SeC_models = find_models(SeC_dfs, SeC_npts)
```

Display linear fits.

```{r}
display_surv_fit <- function (dfs, models, title_text) {
  # Display overlayed surv. curves. from list of dataframes `dfs`
  # Set figure title to `title_text`
  # Overlay linear fit from `models`.
  
  ## Main plot
  df <- dfs[[1]]
  title <- title_text
  xlab <- 'Time (hr)'
  ylab <- 'Fraction of worms surviving'
  t <- df[[1]]
  w <- log(df[[2]])
  options <- list(
    t, w, col=1, type='p', main=title, xlab=xlab, ylab=ylab
    )
  do.call(plot, options)
  
  ## Overlay secondary plots
  for (i in 2:length(dfs)) {
    df <- dfs[[i]]
      t <- df[[1]]
    w <- log(df[[2]])
    points(t, w, col=i, type='p')
  }
  
  ## Overlay linear fit
  for (i in 1:length(models)) {
    model <- models[[i]]
    t <- df[[1]]
    w <- log(df[[2]])
    col <- i
    abline(model, col=i, lwd=.6, lt=2)
  }
}

display_surv_fit(PaA_dfs, PaA_models, "Pa 48h")
display_surv_fit(PaB_dfs, PaB_models, "Pa 24h")
display_surv_fit(PaC_dfs, PaC_models, "Pa 4h")

display_surv_fit(SmA_dfs, SmA_models, "Sm 48h")
display_surv_fit(SmB_dfs, SmB_models, "Sm 24h")
display_surv_fit(SmC_dfs, SmC_models, "Sm 4h")

display_surv_fit(SeA_dfs, SeA_models, "Se 48h")
display_surv_fit(SeB_dfs, SeB_models, "Se 24h")
display_surv_fit(SeC_dfs, SeC_models, "Se 4h")
```

Compute mean lethalities and their standard errors.

```{r}
get_delta_w_err <- function (models) {
  deltas <- list() 
  for (model in models) {
    delta <- model$coefficients[[2]]
    deltas <- c(deltas, delta)
  }
  deltas <- unlist(deltas)  # cast to vector
  delta <- -mean(deltas)
  delta <- round(delta, digits = 3)
  err <- sqrt(var(deltas)/length(deltas))
  err <- round(err, digits = 3)
  return (c(delta, err))
}

PaA_delta  <- get_delta_w_err(PaA_models)
PaB_delta  <- get_delta_w_err(PaB_models)
PaC_delta  <- get_delta_w_err(PaC_models)

SmA_delta  <- get_delta_w_err(SmA_models)
SmB_delta  <- get_delta_w_err(SmB_models)
SmC_delta  <- get_delta_w_err(SmC_models)

SeA_delta  <- get_delta_w_err(SeA_models)
SeB_delta  <- get_delta_w_err(SeB_models)
SeC_delta  <- get_delta_w_err(SeC_models)

Pa_delta_df= data.frame(c("average lethality", "standard error"), PaA_delta, PaB_delta, PaC_delta, row.names = 1)
colnames(Pa_delta_df) <- c("Pa 48 hr", "Pa 24 hr", "Pa 4 hr")
Pa_delta_df

Sm_delta_df= data.frame(c("average lethality", "standard error"), SmA_delta, SmB_delta, SmC_delta, row.names = 1)
colnames(Sm_delta_df) <- c("Sm 48 hr", "Sm 24 hr", "Sm 4 hr")
Sm_delta_df

Se_delta_df= data.frame(c("average lethality", "standard error"), SeA_delta, SeB_delta, SeC_delta, row.names = 1)
colnames(Se_delta_df) <- c("Se 48 hr", "Se 24 hr", "Se 4 hr")
Se_delta_df
```

# Linear fit for lethalities $\delta$ in survival curves in Fig. 1-B and Fig. S2

Find file list corresponding to technical replica

```{r}
pa_fls = list.files(path=wd1, pattern="paW[[:alnum:]]")
sm_fls = list.files(path=wd1, pattern="smW[[:alnum:]]")
se_fls = list.files(path=wd1, pattern="seW[[:alnum:]]")
ph_fls = list.files(path=wd1, pattern="phW[[:alnum:]]")
```

Compute normalized survival curves from CSV files.

```{r}
pa_dfs = read_csv_list(wd1, pa_fls)
pa_dfs = normalize_survival_curves(pa_dfs)

sm_dfs = read_csv_list(wd1, sm_fls)
sm_dfs = normalize_survival_curves(sm_dfs)

se_dfs = read_csv_list(wd1, se_fls)
se_dfs = normalize_survival_curves(se_dfs)

ph_dfs = read_csv_list(wd1, ph_fls)
ph_dfs = normalize_survival_curves(ph_dfs)
```

Display survival groups and determine threshold of exponential phase to be used for fitting.

```{r}
pa_npts <-  display_mean_surv_curve(pa_dfs, "Pa", 4)
sm_npts <- display_mean_surv_curve(sm_dfs, "Sm", 5)
se_npts <- display_mean_surv_curve(se_dfs, "Se", 4)
ph_npts <- display_mean_surv_curve(ph_dfs, "Ph", 4)
```

Fit lethality with linear model using thresholds previously found.

```{r}
pa_models = find_models(pa_dfs, pa_npts)
sm_models = find_models(sm_dfs, sm_npts)
se_models = find_models(se_dfs, se_npts)
ph_models = find_models(ph_dfs, ph_npts)
```

Check that fits are performed correctly.

```{r}
display_surv_fit(pa_dfs, pa_models, "Pa")
display_surv_fit(sm_dfs, sm_models, "Sm")
display_surv_fit(se_dfs, se_models, "Se")
display_surv_fit(ph_dfs, ph_models, "Ph")
```

Compute average lethalities with s.e.m

```{r}
pa_delta  <- get_delta_w_err(pa_models)
sm_delta  <- get_delta_w_err(sm_models)
se_delta  <- get_delta_w_err(se_models)
ph_delta  <- get_delta_w_err(ph_models)

res <- data.frame(c("average lethality", "standard error"), pa_delta, sm_delta, se_delta, ph_delta, row.names = 1)
colnames(res) <- c("Pa", "Sm", "Se", "Ph")
res

```

# Non-linear fit of *Pa* growth curves in Fig. 4-C

## Fit model to mean *Pa* growth curves in Fig. 4-C

Load growth curves from CSV files

```{r}
options <- list(
            header = FALSE, 
            col.names =  c("times hr","Cells replica 1","Cells replica 2","Cells replica 3","Cells replica 4")
            )

args <- c(paste(wd2, 'paA_growth.csv', sep = ""), options)
paA_growth <- do.call(read.csv, args)

args <- c(paste(wd2, 'paB_growth.csv', sep = ""), options)
paB_growth <- do.call(read.csv, args)

args <- c(paste(wd2, 'paC_growth.csv', sep = ""), options)
paC_growth <- do.call(read.csv, args)
```

Display data and mean curve of pathogen loads. Draw horizontal line to find carrying capacity.

```{r}
display_growth_data <- function (dfs, title_text, K) {
  # Print growth data from `dfs` along with mean curve.
  # Title figure `title_text`.
  # Draw horizontal line with intercept `K`
  # Return normalized mean curve as 2d list (times, vals).
  
  ## Get data as matrices
  cells <- as.matrix(dfs[, 2:5])
  ts <- matrix(rep(dfs[[1]], 4), nrow = 4, byrow = TRUE)
  ts <- t(ts)

  ## Compute mean curve
  mean_curve_cells <- rowMeans(cells, na.rm = TRUE) 
  mean_curve_ts <- ts[,1]
  
  ## Flatten data for plotting
  ts <- as.vector(ts)
  cells <- as.vector(cells)
  
  ## Plot raw data
  plot(ts, cells, 
       xlim = c(0, 120), 
       ylim = c(10**2, 10**6), 
       log = "y", 
       main = title_text,
       xlab = 'Time (hr)',
       ylab = 'Pathogen load (cells)'
       )
  
  ## Add mean curve to plot
  points(mean_curve_ts, mean_curve_cells, type = 'l')
  
  ## Add carrying capacity line
  abline(h = K, lt=2, col='red')
  
  return(list(mean_curve_ts, mean_curve_cells / K))
}

KPa <- 2.8 * 10**5
paA_growth_norm <- display_growth_data(paA_growth, "Pa 48 hr", KPa)
paB_growth_norm <- display_growth_data(paB_growth, "Pa 24 hr", KPa)
paC_growth_norm <- display_growth_data(paC_growth, "Pa 4 hr", KPa)
```

Compute model solution for pathogen load

```{r}
evaluate_growth_model <- function (t, logr, logc) {
  # Return pathogen load at time t given growth rate rand colonization rate c.
  # `t` can be a list of times.
  # log transform r and c so that optimization problem is unconstrained.
  library("Brobdingnag")  # Handles very large number
  l <- as.brob(exp(logr) + exp(logc))
  # print(l)
  num <- exp(l*t) - 1
  # print(num)
  den <- exp(l*t) + as.brob(exp(logr)/exp(logc))
  # print(den)
  ans <- as.double(num / den)
  return (ans)
}
```

Plot growth data and model solution for some parameter values. These parameters will be used as starting parameters values for our fitting procedure.

```{r}
library("pracma")
ts <- linspace(1, 120, n=100)
paA_model_dyn <- evaluate_growth_model(ts, log(0.08), log(0.0038210))
paB_model_dyn <- evaluate_growth_model(ts, log(0.08), log(7e-04))
paC_model_dyn <- evaluate_growth_model(ts, log(0.08), log(0.00019))

plot(ts, paA_model_dyn, type='l', col=2, 
     main='Pa growth (model and data)', 
     log='y', ylim=c(10**-4, 1), 
     ylab="Pathogen load (fraction)",
     xlab="Time (hr)")

points(ts, paB_model_dyn, type='l', col=3)
points(ts, paC_model_dyn, type='l', col=4)

points(paA_growth_norm[[1]], paA_growth_norm[[2]], col=2, type = 'p')
points(paB_growth_norm[[1]], paB_growth_norm[[2]], col=3, type = 'p')
points(paC_growth_norm[[1]], paC_growth_norm[[2]], col=4, type = 'p')
```

Compute sum-of-squares error between model solution and a single data set.

```{r}
get_growth_model_error <- function (logr, logc, data) {
  # Return sum-of-squares error between data growth points 
  # and model initialized with parameters r and c.
  # Logs of r and c are passed to constraint the parameters
  # to positive values.
  
  ## Get times and log of data
  ts <- data[[1]]
  data_dyn <- log(data[[2]])
  model_dyn <- log(evaluate_growth_model(ts, logr, logc))
  
  ## DEBUG: plot to see if it makes sense
  # plot(ts, data_dyn, type='p', col=3,
  #    main='Pa growth (model and data)',
  #    ylab="Pathogen load (fraction)",
  #    xlab="Time (hr)")
  # points(ts, model_dyn)
  
  ## Compute and return sum-of-squares error
  err <- sqrt(sum((data_dyn - model_dyn) ** 2))
  return(err)
}
```

Find errors for model instantiated to starting parameter values. Total error is the sum of the errors of the single cases.

```{r}
# Get error for model parameters to standard values
errA <- get_growth_model_error(log(0.08), log(0.0038210), paA_growth_norm)
errB <- get_growth_model_error(log(0.08), log(7e-04), paB_growth_norm)
errC <- get_growth_model_error(log(0.08), log(0.00019), paC_growth_norm)
total_err <- errA + errB + errC

errA
errB
errC
total_err
```

Perform non-linear fit to find optimal parameters.

```{r}
minimize_me <- function (pars) {
  # Objective function. 
  # Take colonization rates and growth rate.
  # Return total error between model and data-sets paX_growth_norm
  # CAREFUL: in-coded data-sets.
  logcA <- pars[[1]] 
  logcB <- pars[[2]] 
  logcC <- pars[[3]] 
  logr <- pars[[4]]
  errA <- get_growth_model_error(logr, logcA, paA_growth_norm)
  errB <- get_growth_model_error(logr, logcB, paB_growth_norm)
  errC <- get_growth_model_error(logr, logcC, paC_growth_norm)
  total_err <- errA + errB + errC
  return(as.double(total_err))
}

ans <- optim(par=c(log(0.0038210), log(7e-04), log(0.00019), log(0.08)), 
             fn=minimize_me,
             method = "Nelder-Mead")

ans
exp(ans$par)
```

Show fit with parameters found by minizing objective function.

```{r}
library("pracma")

logcA <- ans$par[[1]]
logcB <- ans$par[[2]]
logcC <- ans$par[[3]]
logr <- ans$par[[4]]

ts <- linspace(1, 120, n=100)
paA_model_dyn <- evaluate_growth_model(ts, logr, logcA)
paB_model_dyn <- evaluate_growth_model(ts, logr, logcB)
paC_model_dyn <- evaluate_growth_model(ts, logr, logcC)

plot(ts, paA_model_dyn, type='l', col=2, 
     main='Pa growth (model and data)', 
     log='y', ylim=c(10**-4, 1), 
     ylab="Pathogen load (fraction)",
     xlab="Time (hr)")
points(ts, paB_model_dyn, col=3, type = 'l')
points(ts, paC_model_dyn, col=4, type = 'l')

points(paA_growth_norm[[1]], paA_growth_norm[[2]], col=2, type = 'p')
points(paB_growth_norm[[1]], paB_growth_norm[[2]], col=3, type = 'p')
points(paC_growth_norm[[1]], paC_growth_norm[[2]], col=4, type = 'p')

```
Find optmial parameter values to be reported in Supplementary Table 1.

```{r}
as.double(exp(logr))  # Pa growth rate
as.integer(exp(logcA) * KPa)  # Pa colonization rate for pre-incub 48 hr
as.integer(exp(logcB) * KPa)  # Pa colonization rate for pre-incub 24 hr
as.integer(exp(logcC) * KPa)  # Pa colonization rate for pre-incub 4 hr
```

## Find error by bootstrapping to *Pa* growth curves in Fig. 4-C

Re-sample growth curve by bootstrapping.

```{r}
resample_norm_growth_curve <- function (ds_growth, k) {
  # MC bootstrap raw growth data and return
  # normalized mean curve from resampled 
  resampled_pts <- double()
  for (i in 1:nrow(ds_growth)) {
    vec <- as.vector(ds_growth[i, 2:5])  # Pick dataset at time point
    vec <- vec[!is.na(vec)]  # remove NaNs
    data <- sample(vec, size = length(vec), replace = T) # Resample
    m <- mean(data) / KPa # Compute statistics for resampled set
    resampled_pts <- c(resampled_pts, m)
  }
  ts <- as.vector(ds_growth[[1]])
  return(list(ts, resampled_pts))
}
```

Show bootstrapped curves.

```{r}
paA_growth_norm_inst <- resample_norm_growth_curve(paA_growth, KPa)
plot(paA_growth_norm_inst[[1]], paA_growth_norm_inst[[2]], 
     log='y', 
     ylim=c(10**-2, 1.5), 
     xlab='Time (hr)',
     ylab='Pathogen load (fraction)',
     main='Various resampling of Pa 48h growth curve')

for (i in 1:30) {
  paA_growth_norm_inst <- resample_norm_growth_curve(paA_growth, KPa)
  points(paA_growth_norm_inst[[1]], paA_growth_norm_inst[[2]], col=i)
}
```

Bootstrap growth curves. Fit model to bootstrapped curves.

```{r}
find_par_instance <- function () {
  # Bootstrap growth curves and fit model to curves.
  # Return parameter instance.
  
  paA_growth_norm_inst <- resample_norm_growth_curve(paA_growth, KPa)
  paB_growth_norm_inst <- resample_norm_growth_curve(paB_growth, KPa)
  paC_growth_norm_inst <- resample_norm_growth_curve(paC_growth, KPa)
  
  minimize_me2 <- function (pars) {
    # v2: works on resampled growth curve.
    # Objective function. 
    # Take colonization rates and growth rate.
    # Return total error between model and data-sets paX_growth_norm
    # CAREFUL: in-coded data-sets.
    logcA <- pars[[1]] 
    logcB <- pars[[2]] 
    logcC <- pars[[3]] 
    logr <- pars[[4]]
    errA <- get_growth_model_error(logr, logcA, paA_growth_norm_inst)
    errB <- get_growth_model_error(logr, logcB, paB_growth_norm_inst)
    errC <- get_growth_model_error(logr, logcC, paC_growth_norm_inst)
    total_err <- errA + errB + errC
    return(as.double(total_err))
  }
  
  ans <- optim(par=c(log(0.0038210), log(7e-04), log(0.00019), log(0.08)), 
         fn=minimize_me2,
         method = "Nelder-Mead")
  
  # print(exp(ans$par))
  return(ans)
}

```

```{r}
show_histograms <- function() {
  ## Generate distributions
  cAs <- vector()
  cBs <- vector()
  cCs <- vector()
  rs <- vector()
  for (i in 1:500) {
    ans <- find_par_instance()
    cAs <- c(cAs, exp(ans$par[[1]]))
    cBs <- c(cBs, exp(ans$par[[2]]))
    cCs <- c(cCs, exp(ans$par[[3]]))
    rs <- c(rs, exp(ans$par[[4]]))
  }
  ## Compute s.e.m.
  r_sem <- round(sd(rs), digits = 5)
  cA_sem <- round(sd(cAs), digits = 5)
  cB_sem <- round(sd(cBs), digits = 5)
  cC_sem <- round(sd(cCs), digits = 5)
  
  ## Compute mean
  r_val <- round(mean(rs), digits = 5)
  cA_val <- round(mean(cAs), digits = 5)
  cB_val <- round(mean(cBs), digits = 5)
  cC_val <- round(mean(cCs), digits = 5)

  ## Plot histograms
  hist(rs, main=paste('Pa growth rate. val:', r_val, "+/-", r_sem))
  hist(cAs, main=paste('Pa col. rate. val:', cA_val, "+/-", cA_sem))
  hist(cBs, main=paste('Pa col. rate. val:', cB_val, "+/-", cB_sem))
  hist(cCs, main=paste('Pa col. rate. val:', cC_val, "+/-", cC_sem))

}
show_histograms()
```

Colonization rate errors are normalized by carrying capacities. Reported in Supplementary Table 1.

```{r}
0.00043* KPa
0.00017 * KPa
5e-05 * KPa
```

# Non-linear fit of *Pa*, *Sm* and *Se* growth/survival curves in Fig. 3

## Fit model to mean curves (survival and growth curves)

Load growth curves from CSV files

```{r}
options <- list(
            header = FALSE, 
            col.names =  c("times hr","Cells replica 1","Cells replica 2","Cells replica 3","Cells replica 4")
            )

args <- c(paste(wd1, 'pa_growth.csv', sep = ""), options)
pa_growth <- do.call(read.csv, args)

args <- c(paste(wd1, 'sm_growth.csv', sep = ""), options)
sm_growth <- do.call(read.csv, args)

args <- c(paste(wd1, 'se_growth.csv', sep = ""), options)
se_growth <- do.call(read.csv, args)
```

Display growth data and mean curve of pathogen loads. Draw horizontal line to inspect carrying capacity.

Display growth data, find carrying capacity by inspection and return normalized growth curves.

```{r}
display_growth_data <- function (dfs, title_text, K) {
  # Print growth data from `dfs` along with mean curve.
  # Title figure `title_text`.
  # Draw horizontal line with intercept `K`
  # Return normalized mean curve as 2d list (times, vals).
  
  ## Get data as matrices
  cells <- as.matrix(dfs[, 2:5])
  ts <- matrix(rep(dfs[[1]], 4), nrow = 4, byrow = TRUE)
  ts <- t(ts)

  ## Compute mean curve
  mean_curve_cells <- rowMeans(cells, na.rm = TRUE) 
  mean_curve_ts <- ts[,1]
  
  ## Flatten data for plotting
  ts <- as.vector(ts)
  cells <- as.vector(cells)
  
  ## Plot raw data
  plot(ts, cells, 
       xlim = c(0, 180), 
       ylim = c(10**2, 2*10**6), 
       log = "y", 
       main = title_text,
       xlab = 'Time (hr)',
       ylab = 'Pathogen load (cells)'
       )
  
  ## Add mean curve to plot
  points(mean_curve_ts, mean_curve_cells, type = 'l')
  
  ## Add carrying capacity line
  abline(h = K, lt=2, col='red')
  
  return(list(mean_curve_ts, mean_curve_cells / K))
}

KPa <- 2.8 * 10**5
KSm <- 1.1 * 10**5
KSe <- 1.7 * 10**6
pa_growth_norm <- display_growth_data(pa_growth, "Pa", KPa)
sm_growth_norm <- display_growth_data(sm_growth, "Sm", KSm)
se_growth_norm <- display_growth_data(se_growth, "Se", KSe)
```

Display survival curve data and get mean curve.

```{r}
display_surv_data <- function (dfs, title_text) {
  # Display survival data and mean curve 
  
  ## Get mean survival curve
  w_rows <- list()
  for (df in dfs) {
    w_rows <- as.double(c(w_rows, df[[2]]))
  }
  row_matrix <- matrix(w_rows, nrow = length(dfs), byrow = TRUE)
  mean_sc <- colMeans(row_matrix)

  ## Plot mean surv curve
  times <- dfs[[1]][[1]]
  plot(
      times, mean_sc,
      ylab='Fraction of worms surviving', 
      xlab='Time (hr)', 
      log="y", 
      xlim=c(0, 180), 
      ylim=c(10**-3, 1.2),
      main=title_text,
      type='l'
    )
  
  ## Add raw data
  for (i in 1:length(dfs)) {
    df <- dfs[[i]]
    ts <- df[[1]]
    pts <- df[[2]]
    points(ts, pts, col=i, type='p')
  }
  
   ## Return mean surv curve
  return(list(times, mean_sc))
}

pa_surv <- display_surv_data(pa_dfs, "Pa surv. data")
sm_surv <- display_surv_data(sm_dfs, "Sm surv. data")
se_surv <- display_surv_data(se_dfs, "Se surv. data")
```

Compute pathogen load model solution.

```{r}
evaluate_surv_model <- function (t, logr, logc, logd) {
  # Return survival function at time t.
  # `t` can be a list of times.
  # log transform r, c and delta so that optimization problem is unconstrained.
  ## ADD CARRYING CAPACITY K
  
  library("Brobdingnag")  # Handles very large number
  
  ## Multiplies whole exponential
  coeff2 <- as.brob(exp(logc - logr + logd))
  coeff <- exp(coeff2 * t)
  
  num <- as.brob(exp(logc) + exp(logr))
  den <- exp(logc + num*t) + exp(logr)
  
  frac <- (num/den) ** exp(logd-logr)
  
  ans <- as.double(frac * coeff)
  return (ans)
}
```

Show model predictions on data for starting parameter values.

Display growth and survival data with models predictions initialized to starting parameter values.

```{r}
## Show data and model prediction for Pa
ts <- pa_surv[[1]]
pts <- pa_surv[[2]]
plot(ts, pts, 
     log="y", 
     col='dark green', 
     main='Pa surv data', 
     ylim=c(10**-4, 1),
     xlim=c(0, 180)
     )
ts <- linspace(1, 180, n=100)
pa_model_surv_dyn <- evaluate_surv_model(ts, log(0.09), log(0.001), log(0.058))
pa_model_growth_dyn <- evaluate_growth_model(ts, log(0.09), log(0.001))
points(ts, pa_model_surv_dyn, type='l', col='dark green')
points(pa_growth_norm[[1]], pa_growth_norm[[2]], type='p', pch=2, col='dark green')
points(ts, pa_model_growth_dyn, type='l', lty=2, col='dark green')

## Show data and model prediction for Sm
ts <- sm_surv[[1]]
pts <- sm_surv[[2]]
plot(ts, pts, 
     log="y", 
     col='brown', 
     main='Sm surv data', 
     ylim=c(10**-4, 1),
     xlim=c(0, 180)
     )
ts <- linspace(1, 180, n=100)
sm_model_surv_dyn <- evaluate_surv_model(ts, log(0.07), log(0.002), log(0.02))
sm_model_growth_dyn <- evaluate_growth_model(ts, log(0.09), log(0.001))
points(ts, sm_model_surv_dyn, type='l', col='brown')
points(sm_growth_norm[[1]], sm_growth_norm[[2]], type='p', pch=2, col='brown')
points(ts, sm_model_growth_dyn, type='l', lty=2, col='brown')

## Show data and model prediction for Se
ts <- se_surv[[1]]
pts <- se_surv[[2]]
plot(ts, pts, 
     log="y", 
     col='purple', 
     main='Se surv data', 
     ylim=c(10**-4, 1),
     xlim=c(0, 180)
     )
ts <- linspace(1, 180, n=100)
se_model_surv_dyn <- evaluate_surv_model(ts, log(0.08), log(0.00003), log(0.033))
se_model_growth_dyn <- evaluate_growth_model(ts, log(0.09), log(0.00003))
points(ts, se_model_surv_dyn, type='l', col='purple')
points(se_growth_norm[[1]], se_growth_norm[[2]], type='p', pch=2, col='purple')
points(ts, se_model_growth_dyn, type='l', lty=2, col='purple')
```

Compute sum-of-squares error between growth model solution and (a single) data set.

```{r}
get_growth_model_error <- function (logr, logc, data) {
  # Return sum-of-squares error between data growth points 
  # and model initialized with parameters r and c.
  # Logs of r and c are passed to constraint the parameters
  # to positive values.
  
  ## Get times and log of data
  ts <- data[[1]]
  data_dyn <- log(data[[2]])
  model_dyn <- log(evaluate_growth_model(ts, logr, logc))
  
  # # DEBUG: plot to see if it makes sense
  # plot(ts, data_dyn, type='p', col=3,
  #    main='Pa growth (model and data)',
  #    ylab="Pathogen load (fraction)",
  #    xlab="Time (hr)")
  # points(ts, model_dyn)
  
  ## Compute and return sum-of-squares error
  err <- sqrt(sum((data_dyn - model_dyn) ** 2))
  return(err)
}
```

Compute sum-of-squares error between survival model solution and (a single data) set.

```{r}
get_surv_model_error <- function (logr, logc, logd, data) {
  # Return sum-of-squares error between data surv points 
  # and model initialized with parameters r, c and delta.
  # Logs of pars are passed to constraint the parameters
  # to positive values.
  
  ## Get times and log of data
  ts <- data[[1]]
  data_dyn <- log(data[[2]])
  model_dyn <- log(evaluate_surv_model(ts, logr, logc, logd))
  
  # # DEBUG: plot to see if it makes sense
  # plot(ts, data_dyn, type='p', col=3,
  #    xlab="Time (hr)")
  # points(ts, model_dyn)

  ## Compute and return sum-of-squares error
  err <- sqrt(sum((data_dyn - model_dyn) ** 2))
  return(err)
}
```

Object functions for the three datasets.

```{r}
pa_minimize_me <- function(pars) {
  logr <- pars[[1]] 
  logc <- pars[[2]]
  logd <- pars[[3]]
  err_surv <- get_surv_model_error(logr, logc, logd, pa_surv)
  err_growth <- get_growth_model_error(logr, logc, pa_growth_norm)
  tot_err <- err_growth + err_surv
  return(tot_err)
}

sm_minimize_me <- function(pars) {
  logr <- pars[[1]] 
  logc <- pars[[2]]
  logd <- pars[[3]]
  err_surv <- get_surv_model_error(logr, logc, logd, sm_surv)
  err_growth <- get_growth_model_error(logr, logc, sm_growth_norm)
  tot_err <- err_growth + err_surv
  return(tot_err)
}

se_minimize_me <- function(pars) {
  logr <- pars[[1]] 
  logc <- pars[[2]]
  logd <- pars[[3]]
  err_surv <- get_surv_model_error(logr, logc, logd, se_surv)
  err_growth <- get_growth_model_error(logr, logc, se_growth_norm)
  tot_err <- err_growth + err_surv
  return(tot_err)
}
```

Find *Pa* optimal parameters.

```{r}
pa_ans <- optim(par=c(log(0.09), log(0.001), log(0.058)), 
             fn=pa_minimize_me,
             method = "Nelder-Mead")

pa_ans
exp(pa_ans$par)
```

Find *Sm* optimal parameters.

```{r}
sm_ans <- optim(par=c(log(0.07), log(0.002), log(0.02)), 
             fn=sm_minimize_me,
             method = "Nelder-Mead")

sm_ans
exp(sm_ans$par)
```

Find *Se* optimal parameters.

```{r}
se_ans <- optim(par=c(log(0.08), log(0.00003), log(0.033)), 
             fn=se_minimize_me,
             method = "Nelder-Mead")

se_ans
exp(se_ans$par)
```

Show data and best model predictions for optimal parameters.

```{r}
## Show data and model prediction for Pa
logr <- pa_ans$par[[1]]
logc <- pa_ans$par[[2]]
logd <- pa_ans$par[[3]]
ts <- pa_surv[[1]]
pts <- pa_surv[[2]]
plot(ts, pts, 
     log="y", 
     col='dark green', 
     main='Pa surv data', 
     ylim=c(10**-4, 1),
     xlim=c(0, 180)
     )
ts <- linspace(1, 180, n=100)
pa_model_surv_dyn <- evaluate_surv_model(ts, logr, logc, logd)
pa_model_growth_dyn <- evaluate_growth_model(ts, logr, logc)
points(ts, pa_model_surv_dyn, type='l', col='dark green')
points(pa_growth_norm[[1]], pa_growth_norm[[2]], type='p', pch=2, col='dark green')
points(ts, pa_model_growth_dyn, type='l', lty=2, col='dark green')

## Show data and model prediction for Sm
logr <- sm_ans$par[[1]]
logc <- sm_ans$par[[2]]
logd <- sm_ans$par[[3]]
ts <- sm_surv[[1]]
pts <- sm_surv[[2]]
plot(ts, pts, 
     log="y", 
     col='brown', 
     main='Sm surv data', 
     ylim=c(10**-4, 1),
     xlim=c(0, 180)
     )
ts <- linspace(1, 180, n=100)
sm_model_surv_dyn <- evaluate_surv_model(ts, logr, logc, logd)
sm_model_growth_dyn <- evaluate_growth_model(ts, logr, logc)
points(ts, sm_model_surv_dyn, type='l', col='brown')
points(sm_growth_norm[[1]], sm_growth_norm[[2]], type='p', pch=2, col='brown')
points(ts, sm_model_growth_dyn, type='l', lty=2, col='brown')

## Show data and model prediction for Se
logr <- se_ans$par[[1]]
logc <- se_ans$par[[2]]
logd <- se_ans$par[[3]]
ts <- se_surv[[1]]
pts <- se_surv[[2]]
plot(ts, pts, 
     log="y", 
     col='purple', 
     main='Se surv data', 
     ylim=c(10**-4, 1),
     xlim=c(0, 180)
     )
ts <- linspace(1, 180, n=100)
se_model_surv_dyn <- evaluate_surv_model(ts, logr, logc, logd)
se_model_growth_dyn <- evaluate_growth_model(ts, logr, logc)
points(ts, se_model_surv_dyn, type='l', col='purple')
points(se_growth_norm[[1]], se_growth_norm[[2]], type='p', pch=2, col='purple')
points(ts, se_model_growth_dyn, type='l', lty=2, col='purple')
```

Print parameter values to be used in paper.

```{r}
rPa <- exp(pa_ans$par[[1]])
cPa <- exp(pa_ans$par[[2]]) 
dPa <- exp(pa_ans$par[[3]])
c(rPa, cPa * KPa, dPa)

rSm <- exp(sm_ans$par[[1]])
cSm <- exp(sm_ans$par[[2]])
dSm <- exp(sm_ans$par[[3]])
c(rSm, cSm * KSm, dSm)

rSe <- exp(se_ans$par[[1]])
cSe <- exp(se_ans$par[[2]])
dSe <- exp(se_ans$par[[3]])
c(rSe, cSe * KSe, dSe)
```

## Find errors by bootstrapping

Re-sample growth curve by bootstrapping.

```{r}
resample_norm_growth_curve <- function (ds_growth, K) {
  # MC bootstrap raw growth data and return
  # normalized mean curve from resampled 
  resampled_pts <- double()
  for (i in 1:nrow(ds_growth)) {
    vec <- as.vector(ds_growth[i, 2:5])  # Pick dataset at time point
    vec <- vec[!is.na(vec)]  # remove NaNs
    data <- sample(vec, size = length(vec), replace = T) # Resample
    m <- mean(data) / K # Compute statistics for resampled set
    resampled_pts <- c(resampled_pts, m)
  }
  ts <- as.vector(ds_growth[[1]])
  return(list(ts, resampled_pts))
}
```

Show bootstrapped growth curves.

```{r}
pa_growth_norm_inst <- resample_norm_growth_curve(pa_growth, KPa)
plot(pa_growth_norm_inst[[1]], pa_growth_norm_inst[[2]], 
     log='y', 
     ylim=c(10**-2, 1.5), 
     xlab='Time (hr)',
     ylab='Pathogen load (fraction)',
     main='Resampling Pa growth curve')

for (i in 1:30) {
  pa_growth_norm_inst <- resample_norm_growth_curve(pa_growth, KPa)
  points(pa_growth_norm_inst[[1]], pa_growth_norm_inst[[2]], col=i)
}

sm_growth_norm_inst <- resample_norm_growth_curve(sm_growth, KSm)
plot(sm_growth_norm_inst[[1]], sm_growth_norm_inst[[2]], 
     log='y', 
     ylim=c(10**-2, 1.5), 
     xlab='Time (hr)',
     ylab='Pathogen load (fraction)',
     main='Resampling Sm growth curve')

for (i in 1:30) {
  sm_growth_norm_inst <- resample_norm_growth_curve(sm_growth, KSm)
  points(sm_growth_norm_inst[[1]], sm_growth_norm_inst[[2]], col=i)
}

se_growth_norm_inst <- resample_norm_growth_curve(se_growth, KSe)
plot(se_growth_norm_inst[[1]], se_growth_norm_inst[[2]], 
     log='y', 
     ylim=c(10**-2, 1.5), 
     xlab='Time (hr)',
     ylab='Pathogen load (fraction)',
     main='Resampling of Se growth curve')

for (i in 1:30) {
  se_growth_norm_inst <- resample_norm_growth_curve(se_growth, KSe)
  points(se_growth_norm_inst[[1]], se_growth_norm_inst[[2]], col=i)
}
```

Re-sample survival curve by bootstrapping.

```{r}
resample_surv_curve <- function (ds_surv) {
  # MC bootstrap from dfs of survival curves
  ## Get times
  ts <- ds_surv[[1]][[1]]
  n_pts <- length(ts)
  ## Arrange all data in matrix
  a <- matrix(data = NaN, ncol = n_pts)  # Create pseudo-empty matrix
  for (df in ds_surv) {
    a <- rbind(a, df[[2]])  # append dataset
  }
  a <- a[-1,]  # remove NaN row
  
  ## Re-sample dataset
  sampled <- apply(a, MARGIN=2, FUN=sample, size=1)
  # plot(ts, sampled, log="y")
  ## Return instnace
  return(list(ts, sampled))
}
```

Show resampled survival curves.

```{r}
## Resample Pa surv curves
plot(NULL, 
     log="y", 
     xlim=c(0, 120), 
     ylim=c(10**-2, 1.2),
     xlab="Time (hr)",
     ylab="Fraction of worms surviving",
     main="Pa resampled surv"
     )
for (i in 1:100) {
  ans <- resample_surv_curve(pa_dfs)
  ts <- ans[[1]]
  pts <- ans[[2]]
  points(ts, pts, col=i)
}

## Resample Sm surv curves
plot(NULL, 
     log="y", 
     xlim=c(0, 160), 
     ylim=c(10**-2, 1.2),
     xlab="Time (hr)",
     ylab="Fraction of worms surviving",
     main="Sm resampled surv"
     )
for (i in 1:100) {
  ans <- resample_surv_curve(sm_dfs)
  ts <- ans[[1]]
  pts <- ans[[2]]
  points(ts, pts, col=i)
}

## Resample Se surv curves
plot(NULL, 
     log="y", 
     xlim=c(0, 180), 
     ylim=c(10**-2, 1.2),
     xlab="Time (hr)",
     ylab="Fraction of worms surviving",
     main="Se resampled surv"
     )
for (i in 1:100) {
  ans <- resample_surv_curve(se_dfs)
  ts <- ans[[1]]
  pts <- ans[[2]]
  points(ts, pts, col=i)
}
```

Bootstrap and fit for parameter instance for *Pa*.

```{r}
pa_find_par_instance <- function () {
  # Return parameter instance.
  
  pa_growth_norm_inst <- resample_norm_growth_curve(pa_growth, KPa)
  pa_surv_inst <- resample_surv_curve(pa_dfs)
  
  pa_minimize_me2 <- function (pars) {
    # v2: works on resampled growth curve.
    # Objective function. 
    # Take colonization rates and growth rate.
    # Return total error between model and data-sets paX_growth_norm
    # CAREFUL: in-coded data-sets.
    logr <- pars[[1]] 
    logc <- pars[[2]] 
    logd <- pars[[3]] 
    
    err_growth <- get_growth_model_error(logr, logc, pa_growth_norm_inst)
    err_surv <- get_surv_model_error(logr, logc, logd, pa_surv_inst)
    total_err <- err_growth + err_surv
    return(as.double(total_err))
  }
  # print(pa_surv_inst)
  ans <- optim(par=pa_ans$par, 
         fn=pa_minimize_me2,
         method = "Nelder-Mead")
  
  
  # print(exp(ans$par))
  return(ans)
}
```

Bootstrap and fit for single parameter instance for *Sm*.

```{r}
sm_find_par_instance <- function () {
  # Return parameter instance.
  
  sm_growth_norm_inst <- resample_norm_growth_curve(sm_growth, KSm)
  sm_surv_inst <- resample_surv_curve(sm_dfs)
  
  sm_minimize_me2 <- function (pars) {
    # v2: works on resampled growth curve.
    # Objective function. 
    # Take colonization rates and growth rate.
    # Return total error between model and data-sets paX_growth_norm
    # CAREFUL: in-coded data-sets.
    logr <- pars[[1]] 
    logc <- pars[[2]] 
    logd <- pars[[3]] 
    
    err_growth <- get_growth_model_error(logr, logc, sm_growth_norm_inst)
    err_surv <- get_surv_model_error(logr, logc, logd, sm_surv_inst)
    total_err <- err_growth + err_surv
    return(as.double(total_err))
  }
  
  ans <- optim(par=sm_ans$par, 
         fn=sm_minimize_me2,
         method = "Nelder-Mead")
  
  # print(exp(ans$par))
  return(ans)
}
```

Bootstrap and fit for single parameter instance for *Se*.

```{r}
se_find_par_instance <- function () {
  # Return parameter instance.
  
  se_growth_norm_inst <- resample_norm_growth_curve(se_growth, KSe)
  se_surv_inst <- resample_surv_curve(se_dfs)
  
  se_minimize_me2 <- function (pars) {
    # v2: works on resampled growth curve.
    # Objective function. 
    # Take colonization rates and growth rate.
    # Return total error between model and data-sets paX_growth_norm
    # CAREFUL: in-coded data-sets.
    logr <- pars[[1]] 
    logc <- pars[[2]] 
    logd <- pars[[3]] 
    
    err_growth <- get_growth_model_error(logr, logc, se_growth_norm_inst)
    err_surv <- get_surv_model_error(logr, logc, logd, se_surv_inst)
    total_err <- err_growth + err_surv
    return(as.double(total_err))
  }
  
  ans <- optim(par=se_ans$par, 
         fn=se_minimize_me2,
         method = "Nelder-Mead")
  
  # print(exp(ans$par))
  return(ans)
}
```

Bootstrap to obtain distributions of parameters for *Pa*

```{r}
pa_show_histograms <- function() {
  ## Generate distributions
  ds <- vector()
  cs <- vector()
  rs <- vector()
  for (i in 1:500) {
    ans <- pa_find_par_instance()
    rs <- c(rs, exp(ans$par[[1]]))
    cs <- c(cs, exp(ans$par[[2]]))
    ds <- c(ds, exp(ans$par[[3]]))
  }
  ## Compute s.e.m.
  r_sem <- round(sd(rs), digits = 4)
  c_sem <- round(sd(cs), digits = 5)
  d_sem <- round(sd(ds), digits = 5)
  ## Compute median
  r_val <- round(median(rs), digits = 4)
  c_val <- round(median(cs), digits = 5)
  d_val <- round(median(ds), digits = 5)
  ## Plot histograms
  hist(rs, main=paste('Pa growth rate. val:', r_val, "+/-", r_sem))
  hist(cs, main=paste('Pa col. rate. val:', c_val, "+/-", c_sem))
  hist(ds, main=paste('Pa lethality val:', d_val, "+/-", d_sem))
}
pa_show_histograms()
```

Bootstrap to obtain distributions of parameters for *Sm*

```{r}
sm_show_histograms <- function() {
  ## Generate distributions
  ds <- vector()
  cs <- vector()
  rs <- vector()
  for (i in 1:500) {
    ans <- sm_find_par_instance()
    rs <- c(rs, exp(ans$par[[1]]))
    cs <- c(cs, exp(ans$par[[2]]))
    ds <- c(ds, exp(ans$par[[3]]))
  }
  ## Compute s.e.m.
  r_sem <- round(sd(rs), digits = 5)
  c_sem <- round(sd(cs), digits = 5)
  d_sem <- round(sd(ds), digits = 5)
  ## Compute median
  r_val <- round(median(rs), digits = 5)
  c_val <- round(median(cs), digits = 5)
  d_val <- round(median(ds), digits = 5)
  ## Plot histograms
  hist(rs, main=paste('Sm growth rate. val:', r_val, "+/-", r_sem))
  hist(cs, main=paste('Sm col. rate. val:', c_val, "+/-", c_sem))
  hist(ds, main=paste('Sm lethality val:', d_val, "+/-", d_sem))
}
sm_show_histograms()
```

Bootstrap to obtain distributions of parameters for *Se*

```{r}
se_show_histograms <- function() {
  ## Generate distributions
  ds <- vector()
  cs <- vector()
  rs <- vector()
  for (i in 1:500) {
    ans <- se_find_par_instance()
    rs <- c(rs, exp(ans$par[[1]]))
    cs <- c(cs, exp(ans$par[[2]]))
    ds <- c(ds, exp(ans$par[[3]]))
  }
  ## Compute s.e.m.
  r_sem <- round(sd(rs), digits = 5)
  c_sem <- round(sd(cs), digits = 5)
  d_sem <- round(sd(ds), digits = 5)
  ## Compute means
  r_val <- round(median(rs), digits = 5)
  c_val <- round(median(cs), digits = 5)
  d_val <- round(median(ds), digits = 5)
  ## Plot histograms
  hist(rs, main=paste('Se growth rate. val:', r_val, "+/-", r_sem))
  hist(cs, main=paste('Se col. rate. val:', c_val, "+/-", c_sem))
  hist(ds, main=paste('Se lethality val:', d_val, "+/-", d_sem))
}
se_show_histograms()
```

Rescale colonization rates by carrying capacities to be reported in paper.  *Sm*:

```{r}
c(0.00128 * KSm, 0.00058 * KSm)
```

*Pa*:

```{r}
c(0.00042 * KPa, 0.00026 * KPa)
```

*Se*:

```{r}
c(0.00005 * KSe, 0.00001 * KSe)
```
