# Supplementary material for: Disentangling bacterial invasiveness from lethality in an experimental host‐pathogen system
Source: Mol Syst Biol. 2019 Jun 11;15(6):e8707. doi: 10.15252/msb.20188707 (PMC6558951; doi:10.15252/msb.20188707)
Supplement: Supplementary file 9 — Source Data for Figure 4 [file MSB-15-e8707-s008.zip]

Archive with 6 entries (3 files):
- Source_Data_for_Figure_4/
- Source_Data_for_Figure_4/source.Rmd
- __MACOSX/
- __MACOSX/._Source_Data_for_Figure_4
- __MACOSX/Source_Data_for_Figure_4/
- __MACOSX/Source_Data_for_Figure_4/._source.Rmd
